# Supplementary material for: Historical biogeography and ecological niche modelling of the Asimina-Disepalum clade (Annonaceae): role of ecological differentiation in Neotropical-Asian disjunctions and diversification in Asia
Source: BMC Evol Biol. 2017 Aug 14;17:188. doi: 10.1186/s12862-017-1038-4 (PMC5557002; doi:10.1186/s12862-017-1038-4)
Supplement: Additional file 1: Table S1. — Voucher information and GenBank accession numbers. Table S2. Number of true occurrences and pseudo-occurrences for each of the 18 species. Table S3. Mean values for the nine selected topological and bioclimatic variables based on distribution data of the 18 species sampled in the study. Table S4. Relative contribution of each topological and bioclimatic variable to niche models constructed by Maxent. Table S5. The optimized mean values for selected topological and bioclimatic variables of the internal nodes of the phylogeny. Table S6. Values of Schoener’s [58] D statistics for niche comparison between species by ENMTools. Table S7. Values of I statistics for niche comparison between species by ENMTools (XLSX 37 kb) [file 12862_2017_1038_MOESM1_ESM.xlsx]

## Sheet: S1
	Species	Provenance	Voucher	GenBank accession numbers
				matK	trnL-F	ndhF	ycf1	AP3	phyA
1	Alphonsea elliptica Hook. f. & Thomson		Van Balgooy 5141 (L)	AY518807	AY319078	JQ690401	JQ690403	－	－
2	Ambavia gerrardii (Baill.) Le Thomas	－	Sauquet 23 (P)	AY220435	－	AY218168	－	－	－
3		Madagascar	Rabevohitra 2035 (MO)	－	JQ513889	－	－	－	－
4	Anaxagorea phaeocarpa Mart.	Ecuador	Maas et al. 8592 (U)	AY238960	EF179316	EF179279	－	－	－
5	Anaxagorea silvatica R. E. Fr.	Brazil	Maas 8836 (U)	AY743477	AY743458	EF179280	－	－	－
6	Annickia affinis (Exell) Versteegh & Sosef	Gabon	Sosef 1877 (WAG)	AY841393	AY841671	AY841401	－	－	－
7	Annona cherimola Mill.	Egypt	Hosam 00153	JX495669	－	－	－	－	－
8		Taiwan	Taitung-008	－	AY819067	－	－	－	－
9	Annona dumetorumR. E. Fr.	－	Abbott 20966 (FLAS)	GQ139704	GQ139879	－	GU937352	－	－
10	Annona glabra L.	USA	Chatrou 467 (U)	DQ125050	－	EF179281	－	－	－
11		－	Abbott 17655 (FLAS)	－	GQ139891	－	GU937365	－	－
12	Annona herzogii (R. E. Fr.) H. Rainer	Bolivia	Chatrou 347 (U)	DQ125062	AY841734	EF179308	－	－	－
13	Annona mucosa Jacq.	－	Abbott 21032 (FLAS)	GQ139705	GQ139880	－	－	－	－
14	Annona muricata L.	－	Borsch 3460 (BONN)	AF543722		－	－	－	－
15		Cultivated	Chatrou 468 (U)	－	AY743459	－	－	－	－
16		－	Qiu 90031 (NCU)	－	－	AY218170	－	－	－
17	Annona reticulata L.	Costa Rica	BioBot00089	JQ586491	－	－	－	－	－
18		Bolivia	Chatrou 290 (U)	－	EU420845	－	－	－	－
19	Annona sclerophylla Saff.	－	Abbott 18970 (FLAS)	GQ139718	GQ139892	－	GU937366	－	－
20	Annona squamosa L.	Hong Kong	Li LPS11 (HKU)	KT452823	KT452845	KT452834	KT452856	－	－
21	Anonidium Engl. & Diels sp.	Cameroon	Cheek 7896 (K)	DQ125051	AY841675	EF179283	－	－	－
22	Artabotrys hexapetalus (L. f.) Bhandari	Cultivated	Chatrou et al. 470 (U)	AY238962	EF179317	EF179284	－	－	－
23	Asimina longifolia Kral	－	Abbott 22368 (FLAS)	GQ139707	GQ139882	－	GU937355	－	－
24		USA	Weerasooriya s.n. (MISS)	－	－	EF179286	－	－	－
25	Asimina obovata (Willd.) Nash	－	Abbott 14792 (WU)	GQ139735	GQ139908	－	GU937363	－	－
26	Asimina parviflora (Michx.) Dunal	－	Abbott 14354 (WU)	GQ139732	GQ139905	－	GU937351	－	－
27	Asimina pulchella (Small) Rehder & Dayton	－	Abbott 23697 (FLAS)	GQ139714	GQ139889	－	GU937362	－	－
28	Asimina pygmaea (W.Bartram) Dunal	－	Abbott 22471 (FLAS)	GQ139708	GQ139883	－	GU937356	－	－
29	Asimina reticulata Shuttlew. ex Chapm.	－	Abbott 23685 (FLAS)	GQ139713	GQ139888	－	GU937361	－	－
30	Asimina rugelii B.L.Rob.	－	Abbott 22361 (FLAS)	GQ139706	GQ139881	－	GU937354	－	－
31	Asimina speciosa Nash	－	Abbott 14200 (WU)	GQ139734	GQ139907	－	GU937381	－	－
32	Asimina tetramera Small	－	Loring 189 (FLAS)	GQ139702	GQ139877	－	GU937350	－	－
33	Asimina triloba (L.) Dunal	－	Abbott 23521 (FLAS)	GQ139711	GQ139886	－	GU937359	－	－
34		Cultivated	Chatrou et al. 276 (U)	－	－	EF179287	－	－	－
35	Asteranthe asterias (S. Moore) Engl. & Diels	Kenya	Robertson 7548 (WAG)	EU169690	EU169779	EU169711	－	－	－
36	Cananga odorata (Lam.) Hook. f. & Thomson	－	Chase 219 (NCU)	AY220438	AY841680	AY218172	－	－	－
37	Cleistopholis glauca Pierre ex Engl. & Diels	Gabon	Wieringa et al. 3278 (WAG)	AY841395	AY841681	AY841404	－	－	－
38	Cyathocalyx martabanicus Hook. f. & Thomson	－	Mols 11 (L)	DQ125054	AY841683	EF179288	－	－	－
39	Cymbopetalum brasiliense (Vell.) Benth. ex Baill.	Brazil	Chatrou 471 (U)	DQ125055	AY841686	EF179289	－	－	－
40	Dasymaschalon macrocalyx (Finet & Gagnep.) P. T. Li	Thailand	Kessler 3199 (L)	EF179277	AY841688	EF179290	－	－	－
41	Degeneria vitiensis I.W. Bailey & A.C.Sm.	－	－	AB055549	AY220414	AY394736	－	－	－
42	Desmopsis microcarpa R. E. Fr.	Costa Rica	Chatrou et al. 85 (U)	AY518804	AY319173	JX544771	JX544758	－	－
43	Diclinanona calycina (Diels) R.E.Fr.	Peru	Pirie 116 (U)	KC196271	KC196272	－	－	－	－
44	Disepalum aciculare D.M. Johnson	Borneo	Anderson S13118 (L)	KT452821	KT452843	KT452832	KT452854	KT452809	KT452862
45	Disepalum anomalum Hook. f.	Borneo	Tang TCC36 (BRUN)	KT452819	KT452841	KT452830	KT452852	KT452807	KT452860
46	Disepalum coronatum Becc.	Borneo	Beaman 8064 (S)	KT452820	KT452842	KT452831	KT452853	KT452808	KT452861
47	Disepalum longipes King	Malaysia	Chin 2165 (L)	KT452822	KT452844	KT452833	KT452855	－	－
48	Disepalum petelotii D.M. Johnson	Yunnan	Feng 11885 (A)	KT452813	KT452835	KT452824	KT452846	KT452804	－
49	Disepalum plagioneurum D.M. Johnson	Hainan	Li LPS10 (HKU)	KT452814	KT452836	KT452825	KT452847	KT452810	KT452857
50	Disepalum platypetalum Merr.	Sumatra	Takeuchi 18733 (A)	KT452816	KT452838	KT452827	KT452849	KT452806	KT452859
51	Disepalum pulchrum D.M. Johnson	Malaysia	Li LPS6 (KEP)	KT452815	KT452837	KT452826	KT452848	KT452805	KT452858
52	Duguetia hadrantha (Diels) R.E. Fr.	Peru-Loreto	Chatrou 181 (U)	AY740541	AY740573	EF179293	－	－	－
53	Duguetia staudtii (Engl. & Diels) Chatrou	Cameroon	Andel 3290 (U)	AY740558	AY740590	EF179294	－	－	－
54	Eupomatia bennettii F. Muell.	UUBC	Chatrou s.n. (U)	DQ401341	DQ861842	AY218175	－	－	－
55	Galbulimina belgraveana (F. Muell.) Sprague	－	－	AF465294	AY220415	AY218176	－	－	－
56	Goniothalamus australis Jessup	Australia	Unknown collector 3178 (HKU)	KM818571	KM818887	KM818638	KM818973	－	－
57	Goniothalamus cardiopetalus (Dalzell) Hook. f. & Thomson	India	Raghavan 86311 (L)	KM818575	KM818879	KM818654	-	－	－
58	Goniothalamus elmeri Merr.	Philippines	Rosario et al. 11-014 (University of Santo Tomas Herbarium)	KM818582	KM818882	KM818639	KM819003	－	－
59	Goniothalamus fasciculatus Boerl.	Borneo	Keßler, et al. 2846 (HKU)	KM818584	KM818890	KM818636	-	－	－
60	Goniothalamus grandiflorus Boerl.	Papua New Guinea	Takeuchi 8771 (L)	KM818587	KM818851	KM818637	-	－	－
61	Goniothalamus griffthii Hook.f. & Thomson	Thailand	Saunders & Chalermglin 04/30 (HKU)	KM818588	KM818894	KM818651	KM819000	－	－
62	Goniothalamus howii Merr. & Chun	China	Wang W2011003 (HUTB)	KM818590	KM818886	-	KM818986	－	－
63	Goniothalamus malayanus Hook.f. & Thomson	Cultivated	Saunders & Chalermglin 04/24 (HKU)	KM818599	KM818891	KM818650	KM819006	－	－
64	Goniothalamus megalocalyx I.M. Turner & R.M.K. Saunders	Borneo	Tang et al. TCC117 (HKU)	KM818600	KM818885	KM818645	KM819007	－	－
65	Goniothalamus monospermus (A.Gray) R.M.K.Saunders	Fiji	Smith 5111 (L)	KM818601	-	-	-	－	－
66	Goniothalamus palawanensis (A.Gray) R.M.K.Saunders	Philippines	Tang et al. TCC12 (HKU)	KM818604	KM818855	-	KM818976	－	－
67	Goniothalamus rufus Miq.	Borneo	Keßler, et al. 2482 (HKU)	KM818610	KM818848	-	-	－	－
68	Goniothalamus sesquipedalis Hook.f. & Thomson	India	Griffith s.n. [= Herb. E. India Co. 402A] (L)	KM818613	KM818904	KM818667	KM818984	－	－
69	Goniothalamus tapisoides Mat-Salleh	Borneo	Tang et al. TCC51 (HKU)	KM818618	KM818899	KM818641	-	－	－
70	Goniothalamus tavoyensis Chatterjee	Cultivated	Saunders & Chalermglin 04/11 (HKU)	KM818619	KM818854	KM818633	-	－	－
71	Goniothalamus tomentosus R.M.K.Saunders	Peninsular Malaysia	Whitmore FRI 3851 (L)	KM818623	KM818846	-	-	－	－
72	Goniothalamus touranensis Ast	Indochina	Clemens & Clemens 4187 (NY)	KM818625	KM818870	-	-	－	－
73	Goniothalamus wrayi King	Peninsular Malaysia	Suppiah FRI 28345 (L)	KM818630	KM818859	KM818671	-	－	－
74	Guatteria anomala R.E. Fr.	Mexico	Ishiki et al. 2233 (U)	AY740913	AY741011	EF179298	－	－	－
75	Guatteria glabrescens R. E. Fr.	Brazil	Maas 8816 (U)	AY740926	AY741024	EF179300	－	－	－
76	Hexalobus crispiflorus A. Rich.	－	Sosef 2287 (WAG)	EU169693	EU169782	EU169713	－	－	－
77	Isolona campanulata Engl. & Diels	－	Robertson 7555 (WAG)	AY238963	EF179318	EU169715	－	－	－
78	Letestudoxa bella Pellegr.	Gabon	Wieringa 2797 (WAG)	DQ125059	AY841707	EF179302	－	－	－
79	Liriodendron chinense Sargent	China	Chatrou et al. 205 (U)	AF123481	AY841670	AY218177	－	－	－
80	Magolia kobus DC.	Japan	Chatrou 278 (U)	AY743476	－	AF107954	－	－	－
81	Meiogyne virgata (Blume) Miq.	－	Kessler 2751 (L)	AY518798	AY319094	JX544769	JX544756	－	－
82	Miliusa montana Gardner ex Hook. f. & Thomson	Sri Lanka	Hladik 1039 (US)	JQ690507	JQ690506	JQ690508	JQ690510	－	－
83	Mischogyne michelioides Exell	Angola	Bamps 4459 (WAG)	EU169697	EU169786	EU169718	－	－	－
84	Monocarpia marginalis (Scheff.) J. Sinclair	Thailand	Kaewruang 1 (L)	JQ690397	JQ690396	JQ690398	JQ690400	－	－
85	Monocyclanthus vignei Keay	Liberia	Jongkind 6992 (WAG)	EU169698	EU169787	EU169719	－	－	－
86	Monodora myristica (Gaertn.) Dunal	Cultivated	Chatrou 477 (U)	EU169700	AY743466	EU169721	－	－	－
87	Neostenanthera myristicifolia (Oliv.) Exell	Gabon	Wieringa 3566 (WAG)	AY743486	AY743467	EF179306	－	－	－
88	Neo-uvaria telopea Chaowasku	Thailand	Chaowasku 77 (L)	JX544751	JX544783	JX544778	JX544766	－	－
89	Ophrypetalum odoratum Diels	Kenya	Robertson 7547 (WAG)	EU169702	EU169789	EU169723	－	－	－
90	Phaeanthus splendens Miq.	－	Kessler 1564 (L)	AY518864	AY319126	JX544777	JX544765	－	－
91	Polyalthia johnsonii (F. Muell.) B. Xue & R.M.K. Saunders	Australia	Ford 3625	JX544826	JX544801	JX544840	JX544819	－	－
92	Polyalthia suberosa (Roxb.) Thwaites	Sri Lanka	Botanical Gardens Kaiserslautern s.n.	AY518833	AY319152	AY841417	JX544817	－	－
93	Popowia hirta Miq.	－	Kessler 1628 (L)	AY518860	AY319156	JX544830	JX544816	－	－
94	Pseudartabotrys letestui Pellegr.	Gabon	Wieringa 3273 (WAG)	DQ125061	AY841728	EF179307	－	－	－
95	Pseudoxandra lucida R. E. Fr.	Peru	Chatrou et al. 212 (U)	AY518870	AY319190	AY841420	－	－	－
96	Sanrafaelia ruffonammari Verdc.	Tanzania	Kayombo 3027 (MO)	EU169703	EU169790	EU169724	－	－	－
97	Sapranthus viridiflorus G. E. Schatz	Costa Rica	Chatrou 55 (U)	AY743493	AY319165	AY841422	JX544760	－	－
98	Stenanona costaricensis R.E. Fr.	Costa Rica	Chatrou et al. 67 (U)	AY518801	AY319183	JX544772	JX544759	－	－
99	Trigynaea lanceipetala D. M. Johnson & N. A. Murray	Peru	Chatrou 234 (U)	AY743487	AY743468	EF179309	－	－	－
100	Uvaria lucida Bojer ex Benth.	Cultivated	Botanische Tuinen 84GR00334 (U)	AY238966	EF179319	EF179310	－	－	－
101	Uvariastrum pierreanum Engl.	Ivory Coast	Jongkind 4707 (WAG)	EU169704	EU169791	EU169725	－	－	－
102	Uvariodendron molundense (Diels) R. E. Fr.	Gabon	Sosef 2219 (WAG)	EU169707	EU169794	EU169727	－	－	－
103	Uvariopsis vanderystii Robyns & Ghesq.	Gabon	Sosef 2241 (WAG)	EU169708	EU169795	EU169728	－	－	－
104	Xylopia peruviana R.E. Fr.	Cultivated	Chatrou 483 (L)	AY238967	EF179320	EF179312	－	－	－

## Sheet: S2
Species	Number of true occurrences	Number of pseudo-occurrences	Total number of occurrences
Annona muricata	200	0	200
Disepalum pulchrum	16	0	16
D. petelotii	9	1	10
D. plagioneurum	12	0	12
D. platypetalum	16	0	16
D. anomalum	21	0	21
D. longipes	11	0	11
D. aciculare	3	7	10
D. coronatum	28	0	28
Asimina triloba	256	0	256
A. parviflora	49	0	49
A. speciosa	4	6	10
A. obovata	4	6	10
A. reticulata	10	0	10
A. rugelii	2	8	10
A. longifolia	12	0	12
A. pygmaea	5	5	10
A. pulchella	1	9	10

## Sheet: S3
Species	ALT	Bio2	Bio5	Bio7	Bio8	Bio12	Bio15	Bio17	Bio18
Annona muricata	401.07	10.12	31.17	14.03	24.76	1812.7	62.63	157.04	478.57
Disepalum pulchrum	1434.56	8.27	23.29	9.84	17.99	2616.25	30.5	422.31	639.69
D. petelotii	1577.7	8.56	24.56	18.72	19.99	1945.1	88.9	47.7	890.8
D. plagioneurum	1211.42	9.01	27.1	18.03	21.33	1866.92	75.75	66.67	636.33
D. platypetalum	1022.31	10.29	26.99	11.44	21.09	2579.56	28.81	390.44	728.88
D. anomalum	210.33	7.38	30.44	8.23	25.91	3034.1	26.1	559.48	669.1
D. longipes	343.55	8.99	30.11	10.1	24.48	2672.45	25.64	495.64	631.09
D. aciculare	76	8.68	31.85	9.82	25.94	3795.1	34.4	602.5	725.8
D. coronatum	321.14	7.67	29.93	8.59	25.26	3158.61	24.54	568.43	733.68
Asimina triloba	203.41	12.29	31.45	37.24	18.73	1074.66	24.66	184.76	307.43
A. parviflora	138.2	12.69	32.35	31.61	14.18	1424.22	20.35	270.9	364.27
A. speciosa	23.2	12.75	33.09	27.65	26.89	1268.9	38.5	196.3	494.4
A. obovata	30.3	12.72	33.08	25.41	27.04	1278.6	47.1	176.4	534.2
A. reticulata	15.6	10.89	32.63	22.08	27.17	1289.4	50	168.6	519.6
A. rugelii	31.2	11.36	32.68	23.69	27.11	1270.3	49.1	174.1	538.8
A. longifolia	96.25	12.98	32.96	29.84	23.86	1368.92	28.92	235.17	458.42
A. pygmaea	28.3	12.42	33.07	26.25	26.99	1265.1	44.1	183	516
A. pulchella	27.9	11.16	32.79	23.52	27.29	1256.6	48.9	162.6	529.7
Bioclimatic variable abbreviations are given in the caption to Table 1. Species order follows the phylogenetic tree for the biogeographic study (Fig. 2).

## Sheet: S4
Species	AUC	ALT	bio2	bio5	bio7	bio8	bio12	bio15	bio17	bio18
Annona muricata	0.9523	2.44	1.27	1.09	73.15	6.81	3.4	2.71	2.12	7.01
Asimina longifolia	0.9929	23.1	28.66	7.45	0.44	0.33	0	20.23	9.68	10.12
A. pygmaea	0.9976	36.06	9.13	2.49	0.92	23.03	6.13	5.65	1.36	15.23
A. pulchella	0.9978	31.35	0.97	3.24	0.41	25.11	13.92	7.02	1.36	16.63
A. rugelii	0.9982	34.77	3.25	1.87	0.49	23	12.88	4.28	1.97	17.5
A. speciosa	0.9993	37.7	10.96	1.66	2.11	22.8	3.48	8.57	2.12	10.61
A. obovata	0.9989	39.27	12.65	3.49	0.17	18.88	3.9	5.63	1	15.02
A. reticulata	0.996	46.34	1.03	0.83	0.09	25.83	6.63	4.66	0.82	13.78
A. parviflora	0.9965	1.01	9.71	7.9	15.93	0.05	4.17	2.42	58.78	0.01
A. triloba	0.9856	2.05	0.12	16.67	27.01	0.31	21.27	8.45	12.38	11.75
Disepalum petelotii	0.9997	8.23	10.26	0	13.36	0.01	0	7.6	10.38	50.17
D. plagioneurum	0.9796	8.38	11.58	0	35.44	3.9	0.13	2.82	11.7	26.05
D. pulchrum	0.9997	23.18	0	0	54.81	7.72	0.71	1.81	11.58	0.2
D. platypetalum	0.9986	0.17	6.34	0.41	70.93	0	0	8.71	5.12	8.31
D. anomalum	0.9958	0.73	0	0	69.76	0	0	0.34	26.31	2.85
D. longipes	0.9887	0	0.29	0	58.89	0.32	0	6.25	34.25	0
D. aciculare	0.9992	9.53	1.62	5.34	23.41	0.25	56.68	0	2.31	0.85
D. coronatum	0.9947	1.07	0.04	0	31.86	0	0.04	1.26	65.38	0.35
AUC refers to the area under the curve in Receiver Operating Characteristic (ROC) plots. Bioclimatic variable abbreviations are given in the caption to Table 1. Species order follows the phylogenetic tree for the biogeographic study (Fig. 2). Variables with the largest contribution for each species are indicated using bold font.

## Sheet: S5
Node	ALT	Bio2	Bio5	Bio7	Bio8	Bio12	Bio15	Bio17	Bio18
77	1317.23	8.73	25.77	16.47	20.52	2089.18	69.55	149.94	733.87
78	1236.08	8.67	25.71	14.48	20.37	2281.43	56.15	247.3	702.71
79	542.44	8.75	29.12	10.24	23.8	2862.85	29.82	479.09	693.34
80	278.77	8.36	30.48	9.53	25.14	3284.84	29.46	555.53	713.63
81	396.43	8.62	29.87	10.02	24.47	3003.13	29.44	511.62	690
82	512.79	8.71	29.29	10.4	23.91	2885.33	30.77	480.75	691.08
83	860.89	8.88	27.64	13.49	22.04	2474.74	44.65	340.49	678.93
84	36.78	12.02	32.82	25.21	25.85	1292.73	44.16	185.34	505.49
85	48.34	12.21	32.8	26.44	24.81	1300.03	40.49	196.08	487.59
86	67.45	12.23	32.69	27.32	23.13	1316.63	37.39	206.84	467.53
87	59.74	12.58	32.99	27.69	25.55	1312.45	37.49	205.61	490.57
89	45.86	11.92	32.87	25.74	26.26	1287.51	42.89	186.59	508.98
90	44.95	11.78	32.79	25.33	26.19	1284.63	44.13	184.77	513.02
91	72.13	12.09	32.63	27.15	23.74	1303.69	38.68	200.54	473.31
92	152.22	12.01	32.01	29.98	21.94	1274.35	34.36	199.48	422.82
93	520.43	10.24	29.87	19.48	22.52	1920.3	44.4	255.25	549.39
Bioclimatic variable abbreviations are given in the caption to Table 1. Node numbers are indicated in Fig. 2.

## Sheet: S6
No.	Species	1	2	3	4	5	6	7	8	9	10	11	12	13	14	15	16	17	18
1	Annona muricata	1
2	Disepalum pulchrum	0.16	1
3	D. petelotii	0.36	0.06	1
4	D. plagioneurum	0.51	0.11	0.73	1
5	D. platypetalum	0.4	0.26	0.12	0.21	1
6	D. anomalum	0.16	0.19	0.03	0.08	0.34	1
7	D. longipes	0.45	0.26	0.15	0.27	0.71	0.41	1
8	D. aciculare	0.23	0.05	0.05	0.11	0.38	0.41	0.43	1
9	D. coronatum	0.18	0.22	0.03	0.08	0.38	0.78	0.44	0.43	1
10	Asimina triloba	0.03	0.01	0.03	0.05	0.01	0.01	0.03	0.01	0.01	1
11	A. parviflora	0.05	0.02	0.05	0.08	0.02	0.02	0.04	0.02	0.02	0.48	1
12	A. speciosa	0.11	0.01	0.06	0.09	0.09	0.08	0.1	0.09	0.08	0.14	0.21	1
13	A. obovata	0.11	0.01	0.06	0.09	0.07	0.06	0.09	0.07	0.07	0.12	0.2	0.85	1
14	A. reticulata	0.15	0.01	0.09	0.13	0.11	0.12	0.14	0.12	0.12	0.12	0.18	0.68	0.62	1
15	A. rugelii	0.11	0.01	0.07	0.11	0.07	0.09	0.1	0.08	0.08	0.12	0.19	0.73	0.73	0.74	1
16	A. longifolia	0.17	0.03	0.09	0.14	0.14	0.09	0.16	0.11	0.1	0.27	0.31	0.29	0.3	0.26	0.26	1
17	A. pygmaea	0.1	0.01	0.06	0.09	0.07	0.06	0.08	0.07	0.07	0.14	0.21	0.88	0.88	0.67	0.79	0.3	1
18	A. pulchella	0.09	0.01	0.06	0.08	0.05	0.06	0.06	0.04	0.05	0.1	0.17	0.7	0.69	0.62	0.8	0.2	0.71	1
Niche similarity values ≥ 0.7 are indicated using bold font.

## Sheet: S7
No.	Species	1	2	3	4	5	6	7	8	9	10	11	12	13	14	15	16	17	18
1	Annona muricata	1
2	Disepalum pulchrum	0.38	1
3	D. petelotii	0.63	0.18	1
4	D. plagioneurum	0.77	0.29	0.94	1
5	D. platypetalum	0.69	0.55	0.28	0.44	1
6	D. anomalum	0.4	0.44	0.11	0.24	0.63	1
7	D. longipes	0.76	0.58	0.34	0.53	0.9	0.71	1
8	D. aciculare	0.49	0.18	0.14	0.27	0.65	0.67	0.7	1
9	D. coronatum	0.43	0.48	0.11	0.24	0.66	0.95	0.73	0.68	1
10	Asimina triloba	0.17	0.04	0.12	0.19	0.09	0.05	0.13	0.07	0.05	1
11	A. parviflora	0.2	0.05	0.13	0.22	0.12	0.08	0.19	0.11	0.08	0.77	1
12	A. speciosa	0.24	0.03	0.14	0.22	0.17	0.19	0.23	0.2	0.18	0.29	0.38	1
13	A. obovata	0.25	0.03	0.16	0.22	0.15	0.16	0.21	0.17	0.15	0.27	0.36	0.98	1
14	A. reticulata	0.32	0.04	0.22	0.31	0.2	0.25	0.28	0.25	0.23	0.26	0.32	0.92	0.88	1
15	A. rugelii	0.26	0.03	0.18	0.26	0.15	0.19	0.22	0.15	0.17	0.26	0.32	0.94	0.93	0.93	1
16	A. longifolia	0.37	0.08	0.21	0.33	0.29	0.22	0.36	0.28	0.23	0.55	0.62	0.56	0.56	0.5	0.5	1
17	A. pygmaea	0.23	0.03	0.16	0.22	0.14	0.16	0.2	0.15	0.15	0.28	0.36	0.98	0.99	0.91	0.96	0.57	1
18	A. pulchella	0.21	0.02	0.16	0.22	0.1	0.14	0.17	0.1	0.12	0.22	0.3	0.9	0.9	0.87	0.96	0.43	0.91	1
Niche similarity values ≥ 0.7 are indicated using bold font.
